# Supplementary material for: Integration of hybridization-based markers (overgos) into physical maps for comparative and evolutionary explorations in the genus Oryza and in Sorghum
Source: BMC Genomics. 2006 Aug 8;7:199. doi: 10.1186/1471-2164-7-199 (PMC1590032; doi:10.1186/1471-2164-7-199)
Supplement: Additional File 1 — Overgo plate position and sequence information. [file 1471-2164-7-199-S1.xls]

## Sheet: Sheet2
Additional File 1: Overgo Plate and Sequence Information
Overgo Name	5'-3' Overgo Sequence	Rice Chromosome	Plate	Row	Column
1jp6680812	TGCCCAAGAAAGGACAGCAAACGCGCTGCTCAAATT	chr01	23	H	4
5jp943720	AGAACACTGCACAGGAAACGGACGTCTTCCAACCTT	chr01	23	H	5
7jp3123141	TTGCAGCCTTGGTTGCTGTTTCTCGGGTAGATGACT	chr01	23	H	6
7jp13749438	CTGATTGGAAAGGGCGCAAATCAAAGGGCATGACCA	chr01	23	H	7
1jp3166948	GGGTCACATCTTGAGCTTGTTGCATGTAGACCTTGG	chr01	23	H	8
3jp2197975	TCTCCGGAGAAAAGGTTCCAGTTCCCTAACGGATCT	chr01	23	H	9
6jp6274547	CACCTCCAAAGCAAGTTGAAGCGCCATTAACTCAGC	chr01	23	H	10
7jp10179088	TGCCATCACCTACTCAACCATCCTGTCCATATGGGT	chr01	23	H	11
7jp7103236	ATCATCCCCCCATTCCTATCTCTCAGTCTGTCAGCA	chr01	24	A	4
1jp7161985	TGGAGGTTGAAGCACCACTTTGATGGCAGTGTCGAA	chr01	24	A	5
5jp1391060	TGGGAGCATGTCTAAATCTGGCCAAGATCTTCCTCG	chr01	24	A	6
7jp3548327	GCTGTTTGGTCGATGTGTTGACGATGGTGGTGTTGT	chr01	24	A	7
8jp308985	TCCAGCGGTTTTAGAGTGTGGTTTGGCTTATGTGGC	chr01	24	A	8
1jp3632186	CAGCAGATCGATCAGCTTTGACTGCTCAACCACCAT	chr01	24	A	9
3jp2628910	GTCTCCCTCTCTTTCTGATCACCTCTCTTTCGTCCT	chr01	24	A	10
7jp30358	GTTGCTGTTCAAGCCGGATTAGCAGATACTCTGCGT	chr01	24	A	11
6jp3620178	TTGCAACGCAAGCAGGATGACTTCAGTCGTTGTCAG	chr01	24	B	4
7jp7509892	ATATGCCCGACATGCTGTTCTCCACTCCAAAGGTTC	chr01	24	B	5
1jp7596499	AAATTGCCCCACTCGTGTACACCTGGGAAGAATCTC	chr01	24	B	6
6jp70595	AATCGGGCGTTACACTTTGAGGCCTCAGAACGGAAA	chr01	24	B	7
7jp4000682	TTGATACACGCTGCCTTGGAAGGCGTTGAGAAAGGA	chr01	24	B	8
8jp717345	CGATGCAGAATGGTTCCGAAGATAGCACCGATGCAT	chr01	24	B	9
1jp4059313	GAAGCGAAAATCCGCTGGTTTGAAGTCCACAGCACA	chr01	24	B	10
3jp3062913	GGGTGAAATCTGCTGACAACTGCCTTAGTTGGGGAA	chr01	24	B	11
3jp7014	CATGGATGACTTCGGATATCGGCACCGGTCGTAAAA	chr01	24	C	4
6jp4056110	CACTCATGGTCTTGCTTTCGAGCAGAGCAGAAAGAG	chr01	24	C	5
7jp7936995	CGCGACGTATTTTCCATCGATGGAACTAGCACGTCT	chr01	24	C	6
1jp8044483	GCGAAACTATGCTGCTATTGCCACTACTGTGCCACT	chr01	24	C	7
6jp514632	CCTAAAAGATGGCCCCTGTATGCATTGTAGCCACCT	chr01	24	C	8
7jp4468993	GGTGATTCTAGGCACTCTTCTCGATCTTGCAGTAGC	chr01	24	C	9
9jp323345	CAGCGAGGTTTCTTTCTCTCACTAGGAGGTTTGAGG	chr01	24	C	10
1jp4511402	CAATCACTTTGGCCCAGCTTTCCCATACGAATCACG	chr01	24	C	11
1jp1423613	GCTGGCTATGAGAAGCAAGTTGGTACTGTTGAAGGG	chr01	24	D	4
3jp428968	CAGACATATGCACCCTACTGCTCGTAAGTCCTACGT	chr01	24	D	5
6jp4521806	GTTGATCAGCGTCAGAACAAGCCTAGGAGGCAAGTA	chr01	24	D	6
7jp8446099	GAGCAGTAGAAGCACGCTTTTGGCGACAAAAGGCTA	chr01	24	D	7
1jp8472840	GCCTTAGAGAGTTGGCCTTTTGCTTGTGTAGTCGCT	chr01	24	D	8
6jp1011491	ACGACGACAACTACCATGACGACAACACTCCTCTCT	chr01	24	D	9
7jp4882150	AAGTGTAGCTGCTGCTAGCTAGAGCAGAGCAGCAAT	chr01	24	D	10
9jp746694	CCATAGCAAGTCCTCTATCCAGTTCTGAATGCTGCG	chr01	24	D	11
7jp12444624	ACCCGTTGATGATCCATGTCAGCCGCGTTGCTTAAT	chr01	24	E	4
1jp1852524	AAAAGGAACAGCGGCAACGAACCGTAAGGATTCTCC	chr01	24	E	5
3jp859372	CTGCAAATCTCACCGCAGAAAGCGGGGCAAATTACA	chr01	24	E	6
6jp4950604	TTGAAGGCAGAGCTCAAGCTTGTCGCGTGCATGATA	chr01	24	E	7
7jp8872599	GGAAGGTGACAAGTGAGAGAACCTTTCGTGGTTGTG	chr01	24	E	8
1jp8935001	TTTGTCGCACAGGACAAGCAAGACTAGAACACCTCG	chr01	24	E	9
6jp1442478	TTGGGAACCCTGTAGATCACACCTGTTGCCAAGGAT	chr01	24	E	10
7jp5300495	GATAGTCTCAGCCACCAAGTTCAGGCAAATCTCCCT	chr01	24	E	11
7jp2287481	GCAAGTACATGCAGCCTGTTACTGCCCAGACAGAAA	chr01	24	F	4
7jp12890387	GTCCATGGTTTAGGGTTTTGGGAGCTGCATGCATGA	chr01	24	F	5
1jp2313509	CCCTTTCATTGGGTGTAGATCCTCTGGAGTTGGTTC	chr01	24	F	6
3jp1310109	TTTTCCTCGATGCGCGCTCATTCGTTTTTGCTGAGC	chr01	24	F	7
6jp5411793	GTTGGGGAAGAATGGAGATGAGAAGGAGAGAGTAGG	chr01	24	F	8
7jp9313648	GCACGCATTACTAGCAGTTGAGAGCAGAAGCAAGTG	chr01	24	F	9
1jp9362408	CATTCCTCACTTCCCGTTAGACTTCCGCACCATGAT	chr01	24	F	10
6jp1852263	AGACAGCCTGCATTCGATCATCCTCTCCTCAAGAAC	chr01	24	F	11
5jp527810	AGGCAAGGAGGAATCACTTGCTTGAGATGCAATGCC	chr01	24	G	4
7jp2732107	CAGCATGATCTTGGCATTAGCGTGGTTGAGTGCACA	chr01	24	G	5
7jp13332403	CCTGTGAGTTCCATGAGATGTCGAATGGCGTTTGAC	chr01	24	G	6
1jp2769835	TTACTGCAGGACGAGCAAAACGTACGAGTGCTCAAC	chr01	24	G	7
3jp1791216	TGTGGTCACTGCAAGAAGCTTGCCCCTGAGTATGAA	chr01	24	G	8
6jp5863944	CTAAGCGCTAAAGCTCTAGCACAACAAAGGGCCAAG	chr01	24	G	9
7jp9737311	TCCACGAGTAGTTCCATTCACGGCGAAGCTGATGTT	chr01	24	G	10
1jp9778187	TGGAAACAGGTTCGGAACTTCCTGTCCTCCAGAAGT	chr01	24	G	11
1jp6702844	GAGGAGCTGATCAACTGAAAGCTGTCACAAGCCGAA	chr01	24	H	4
5jp970198	CGTTGCAACTCATCCGCATCTTCGAAATGCTTCTGC	chr01	24	H	5
7jp3145137	CGGGAGAGCATATTGTTGTTCCGTCCACAGATACTG	chr01	24	H	6
7jp13769763	GCGTGACGAACTTTGTGACTACGGTTTTGGATAGCC	chr01	24	H	7
1jp3187616	CTAATAGGCGTCACGATCACACAACGCTGTAGTGCT	chr01	24	H	8
3jp2218969	AGCAGTGACATAGCCGTGAACTCAGCCCATGTGATA	chr01	24	H	9
6jp6299407	GCCATACCGTTAAGCAGCATAGTCACAACGGTTTGC	chr01	24	H	10
7jp10201876	CCAATTCGCCGTATCAACTCACCAACTGGGGAAAAC	chr01	24	H	11
1jp84367	CTGACCGAGCTTTTGAGTTCTCTAGGAAGCAGATGC	chr01	25	A	1
2jp571128	GACTTTGGCCTAAGTGCTTTGCCTCAACATCTTGGG	chr01	25	A	2
6jp3212554	TTCTCCCCTCTGATCGTTGTAGAAGCAACAGTGGCA	chr01	25	A	3
7jp7131301	TTATCAGGCGACACGAGAATGGCTCGTTTGATGCTG	chr01	25	A	4
1jp7185015	ACTCCTCTAGCTGTGTCTAAGCTAATTAAGCGCGCG	chr01	25	A	5
5jp1411677	AGGTTTTGCTGCTGCTTCCTTGTCAGTGAGAGGAGT	chr01	25	A	6
7jp3568890	GAGAGAGAAGGTGACAACCATGCTAGGTTCAGAGCA	chr01	25	A	7
8jp329011	CGAGCTTCCTAAAGCATGGTGTAAATTAACGGCGGG	chr01	25	A	8
1jp3652898	CCATCCTGTTTACGCCTTCAAGTAAACCTGGACGCT	chr01	25	A	9
3jp2651210	ACCGGATCTAGTTCCTGTGGTAGTAGGAGCAACTAG	chr01	25	A	10
7jp51432	CTCCTGCAACTTTGCCCATATCATGGGCCACGTTTT	chr01	25	A	11
7jp10651305	TCTGCTACCGTCAAGTCTTCTGCTTAGTGTTCTGGG	chr01	25	A	12
7jp11116857	CACCATGCAAGCAAGAAGGAAGTTGAGAAACCGGTG	chr01	25	B	1
1jp546891	AGTTGTGTGCGGATCAACACTCCATTTCAAGGGAGG	chr01	25	B	2
2jp1035463	ATAGGTCCGGATCAAGGCTTCATAGGCTTCAGCATC	chr01	25	B	3
6jp3640465	CGCACATCGTCATAGATAGAGGCATACAGAACCACC	chr01	25	B	4
7jp7530317	CTCGGTTCAAGCTTGAGCTTTCCTACAAAGTCGGCT	chr01	25	B	5
1jp7624721	CGAATATGCGTCCACACCATTCGCATGGTTTGATGG	chr01	25	B	6
6jp91898	GGGGACAGATATGTGGATAAGGATTGGCTGGATGGT	chr01	25	B	7
7jp4022379	CCAGTTTGAGAAGGCTACCTACAAGAATCGTCAGCG	chr01	25	B	8
8jp737720	CCAAACCTGGTAGAACTACTCGAATCCCTAGCAAGC	chr01	25	B	9
1jp4079905	CAAACTCCAAACCCGGGATTAGAATCCATTCCACCC	chr01	25	B	10
3jp3083617	GAACCGATTTTCGGCGCATGAAAAATGGAGCGATCC	chr01	25	B	11
7jp514714	TGAGGGTTAGGAACCCAAGTTGCCTAGCACGCAAAA	chr01	25	B	12
7jp946341	AGATAGTCGTTCCCGATTGGTCCTTGAGCTTTCGTG	chr01	25	C	1
7jp11606780	AACTCTGGATGGAGCTGATCTGGCGTCACAAGTGAA	chr01	25	C	2
1jp1026213	GTGGAAATGGAGGAGACAATGCTAAGAACCAGCTCC	chr01	25	C	3
3jp27099	TAACTGACACCCCTGATTCAGGTGGTGTTTGGGTGT	chr01	25	C	4
6jp4078437	GTTCTCTGTTCCTCCTCAACTCCACTAGACGGTTAC	chr01	25	C	5
7jp7967199	TTCCGTGTTCAGCTGAATCGTCTCTGCTTTTCGTCC	chr01	25	C	6
1jp8065300	CGGCAAATCCTCTTCAAAACGCTGGTGCAAACACCT	chr01	25	C	7
6jp534828	AACTAGACGGCCAACGTGTTTCCACAGTATCGACGT	chr01	25	C	8
7jp4489359	TGGCAAGAGGAACACGTAACAGCATCAAATGCCAGG	chr01	25	C	9
9jp344022	AGGTAGATCGCATGGAGTCTTGAGAGAGAGATGCCA	chr01	25	C	10
1jp4541609	TTTTGGTGAGCTGCGTGTGAAGTCCTATGATTGGGC	chr01	25	C	11
4jp110011	GAAGAACTCTGCCAACCAGGTTGTTCCCATTCAACC	chr01	25	C	12
4jp540374	CACAGGAAGCAGTTGAACAGGAGTAACAAGGGAAGG	chr01	25	D	1
7jp1391025	CCAGCTTTTCACTGGCTTTTGCTTTGAACCTCGGCT	chr01	25	D	2
7jp12045851	CGTGGTGCATATGTGATCGAACAGTTTGGAGGTGTG	chr01	25	D	3
1jp1443827	TCCGGGTTGATCTACTTCGAAGGTGAGAAAGCGGAA	chr01	25	D	4
3jp468579	ACACTACAACGCCAAAGCACTGCACTGTACTGCACA	chr01	25	D	5
6jp4542756	CTTGGACACCCATACATGAGTCCACTTCGAGTTGTC	chr01	25	D	6
7jp8476109	CAATAACCACCTCCCTATGCTGCAAAAGGACAGGAC	chr01	25	D	7
1jp8501669	CACGTGCACAAACACGTGAATGTACACTGGAGGAAG	chr01	25	D	8
6jp1034931	CCCAGAAGATTTCGAGGCAAACAAACTGTTGGCACG	chr01	25	D	9
7jp4903096	GCATTCCTGGTTCTGCTGTAACTGAGGGTTGATCTG	chr01	25	D	10
9jp766997	CCCGGAAATATACGGCGTGATTCATTCCGCTCAAAG	chr01	25	D	11
1jp5000896	TTGCCACCCATGATGTTCTCTCTCGTTCTCTCAGAC	chr01	25	D	12
1jp5450906	TTTCATGTCCCCTGGCAATAGCCTTCTGGTCGTTTG	chr01	25	E	1
4jp1002353	AACAGTGGCTCGTAGCAGAACTTATTGACCCATCGG	chr01	25	E	2
7jp1820050	CTTCTTCCGGTTGACAAAGCTGTCGTCTTGCAGATG	chr01	25	E	3
7jp12465081	GGATCAACCCTACACAGATCACCTCGACCAATCGAT	chr01	25	E	4
1jp1876495	CCTTGTCGATCTTCCTCTCTTCCTCTACTACCTCTC	chr01	25	E	5
3jp887030	TGGTTTGGGTGCAAGATCAGTGTCACGCCTGGAATT	chr01	25	E	6
6jp4976555	TGCTTTGCCGGTATGGTATGTCGACAATCACACAGC	chr01	25	E	7
7jp8901750	TGGAAGGTCCAGAACTACAAGGCCTGGCTGTATATG	chr01	25	E	8
1jp8955291	ATGAGCTCGAGATCGATGAAGCCACACCTTCCTTTC	chr01	25	E	9
6jp1462592	AAGGGGAGATCAACCGCGTTTTGGTAACAAGAGGAG	chr01	25	E	10
7jp5327156	AGCATATTCCCAGGCAATCGTGTGCCTTTCCGATCA	chr01	25	E	11
9jp1185740	CAAAGCTCATAGGGGCAGTCATCCATACCTCATGTC	chr01	25	E	12
9jp1621883	GTATAAGGTGGTCGAGATCGAGCTCCTGCTCATGTA	chr01	25	F	1
1jp5877221	CATGTGATTCCCCTCTCTTCTCCCCATTCAATGTGC	chr01	25	F	2
5jp95397	TTCTCCTGTGACCTCTCACCTATCACAAGAACCCCA	chr01	25	F	3
7jp2319580	CACGTACCATGTTCCTTGAGTGGGCCTTATATGGGT	chr01	25	F	4
7jp12920978	AAGCTGCCATGGATCGAACTTGTAGAGGTCGATCTC	chr01	25	F	5
1jp2339605	CACCTCAGTGTCATGTCTCATCCCTTGTAGAACACC	chr01	25	F	6
3jp1333223	TTGGCTTCTCCTACACCAACACATCCTCTGACCTCA	chr01	25	F	7
6jp5433528	GACTGCCGTTTTTCCCCAAAACGGATTTTGGGGTCT	chr01	25	F	8
7jp9337909	CTATCAGCCATTGGCCAAGATCCAATGGCGATCCTA	chr01	25	F	9
1jp9383322	CTCTCCGGATTCAAGAACATCCACGTCATCGACATG	chr01	25	F	10
6jp1898645	GGAACTCCAAATCCGTTTTGGGCTGAACACTTGCGA	chr01	25	F	11
7jp5765051	AACAAGCAGCAGGTCAGAATCGAGCTCAGTTCAGTG	chr01	25	F	12
7jp6217083	GTGTCTGATCATCGCAAATGGGAGGATAAGGCCGAA	chr01	25	G	1
9jp2045167	CATCGCTTTTCTGGGCATCTTCCCTCGTCTTTGCAA	chr01	25	G	2
1jp6303653	GGAGGTGGATTTAGCGAAAACCCGTCACTGACATCA	chr01	25	G	3
5jp553659	GCTAAAATCGGACGCTTCATGCGCCTCCGAAAAACA	chr01	25	G	4
7jp2760015	AACATTCACAGGGCCAACAAGCACACTCTCAAGCAG	chr01	25	G	5
7jp13356946	CGGTATGGAAATCGGCTTTGTGGCTTTCAGCACCAT	chr01	25	G	6
1jp2792462	CAATGCAGTGCATGGTCTGTTGAGGTAGTTGAGCAG	chr01	25	G	7
3jp1811550	ACTTGGGAGGAATCTCCTAACCGACTGACCTCCATT	chr01	25	G	8
6jp5889729	CACCAAACTGTCCTGTTTGCACAGTGCGATCACCAA	chr01	25	G	9
7jp9757856	AAGTCAGTCTCACCCAAACTCCTGGGCATCTCTTGT	chr01	25	G	10
1jp9800166	GGATGAGTCGTTTGCAAAGCTGGCCTGAGATGGATA	chr01	25	G	11
6jp2321070	TCTTCGTTTCCACCCTTCCATGACTTTGAGCGTAGC	chr01	25	G	12
6jp2779150	ATGTGCACAACCGTGTGTACACTGTACTGGTGCACA	chr01	25	H	1
7jp6663330	AGGATGGTCTATCCCAGATGACCAACTCCGTGAAGA	chr01	25	H	2
9jp2506961	AACCAAGACAGTGGCATGCATCTTGTAAGCACAGGC	chr01	25	H	3
1jp6730567	CAACGCCATTATCGGTGTTGACAATGAGTGCCGTAC	chr01	25	H	4
5jp992524	TGGCCCGTTTGTATCTTTTCCGTGATAGCTCCAGGA	chr01	25	H	5
7jp3166318	GACCCCATATGTCAGTGTCTTGTAGACAGTGGCAGT	chr01	25	H	6
7jp13790394	GGTGACCAAGCAAACAGCATAGCCTCTAGCAGTCTA	chr01	25	H	7
1jp3217141	TTCCCGACAAGTGACAACCTACTGCAAAGTGCAGAG	chr01	25	H	8
3jp2239103	GTTGTTGGCACTACTGCACTACACTGTGATGCCTCT	chr01	25	H	9
6jp6320066	CAACACGCAGGTATGTACACACATACGACGAGATCG	chr01	25	H	10
7jp10228785	CATTTTCACGGAGGGTTCAACCTCGACTCTCGAGAA	chr01	25	H	11
2jp163575	CCCTCCATGTTGAATTGGCTCTCTGCTTTGACAACG	chr01	25	H	12
1jp114866	ATTTCTGGGCGTGACAATGGTGTACGGCGATTACCT	chr01	26	A	1
2jp601809	AGTGTCTCCCAGAACTCGCTTACCGGCATCATTTGA	chr01	26	A	2
6jp3236982	TTCAAGAGCCTACGGGCTAAAGGCCCAAAACACTGA	chr01	26	A	3
7jp7151416	TCGATGTGCCTGTTCCTAATCCATTTGCTGGGAACG	chr01	26	A	4
1jp7205594	TAGGGCTTGGTTACCATCCTTCTCACGGGATCTAAC	chr01	26	A	5
5jp1441654	CAGCTAGTTGCTTGCCTATTGCAGCTGTTCTGGCAA	chr01	26	A	6
7jp3591496	CAGCTCCTTGACATCCCTTATGTCCTCTATAGAGGC	chr01	26	A	7
8jp349412	CCATGCCTCAAAACTGCGCATTCTTTTGGTTTCCGC	chr01	26	A	8
1jp3676204	TGTTTGGATCTGCCCCAGATTCCACCAAGCACTTGA	chr01	26	A	9
3jp2676312	TGATGTGGCCCAATTAGTCTGCCAAGAGCACGTCAT	chr01	26	A	10
7jp75171	CTCAGAAAAGAGCCCATTGGTCACCAGTTGGTGAAG	chr01	26	A	11
7jp10679199	ACACGATAACTCGGCTTCCATGCACTGATGTGCTGA	chr01	26	A	12
7jp11144747	TCGTACACGTACAGGTTCAACGTCACCGGACAAGAA	chr01	26	B	1
1jp576217	TGGCAAGCAAGATGGATGGATGTGGTGGGCTTTTAG	chr01	26	B	2
2jp1055627	ATCGATGCGTCATGCATGCAAGCTGATGGTCTCGTA	chr01	26	B	3
6jp3671686	ACCAACTGTGGTGACTCTTCTCAGAGATGGTAGGCA	chr01	26	B	4
7jp7560628	TCCCAGATGATCTCGAACCAAGAAGCCAAAAACCCC	chr01	26	B	5
1jp7649850	AGACAACGGGTAGACCATACAGGAGTGCAGTGGTAT	chr01	26	B	6
6jp123576	TCGGTTGATAGCCAGTCACAACCAAATCGCACCAAC	chr01	26	B	7
7jp4054549	CCCTATCCACCATACTATGGTGCTCTCACCATCACA	chr01	26	B	8
8jp768521	GTTACGCCTATCGAACGGAAAGACGGGACTAGTGTA	chr01	26	B	9
1jp4105119	TTGCTGGATGTGACCTGTTGAGAGACAAGTGCGTAG	chr01	26	B	10
3jp3114733	GAGTCATCTTGGACCTTTCCTCCGGAACACACCATT	chr01	26	B	11
7jp538085	AACCGAATCTGTCCCCAACTTCCCATGCATGCGAAA	chr01	26	B	12
7jp966351	GGGGTATAGATGGAGCATACTGAAAGGAGGCTAACC	chr01	26	C	1
7jp11627188	CACTTTTGTGGGGAGTCGAATCAAGGACCACATGTG	chr01	26	C	2
1jp1046768	GTGCTATACTGGTCCATGTTGCATGCACCAGATGAG	chr01	26	C	3
3jp57296	CCATTCATTGGGTGGTGGTACTGCTGCATTACTGAC	chr01	26	C	4
6jp4108900	CAATGCTTGAGCACCAAGGACAAGCCAACTTTCGTG	chr01	26	C	5
7jp7995579	GTCATTGGACGATGGCAGTATCTTCTCCAAATGCCG	chr01	26	C	6
1jp8085371	ACGGTGAAATGCAGGCGATTTGCAGTAGCCGGTATA	chr01	26	C	7
6jp556227	GGAAATGAGCACTGGACAAGTGGTTGAGAGGATGTC	chr01	26	C	8
7jp4517767	GAGTGAAGGCTGTTGTTCCATCTGGTAGAGGGAACA	chr01	26	C	9
9jp368881	ATACTAGGTCTCCGGTGTTGACCAAGTGCAACCACA	chr01	26	C	10
1jp4567070	GGTCCGTTTCAAACCAATACGGTCCCAGAAGGCTTA	chr01	26	C	11
4jp133107	GTCATCACGAAGCAATGCATGGCATCCAGAATGCTC	chr01	26	C	12
4jp569614	ACTTAGCTGTCTCCTCCACAACTACATTCCTGTCCC	chr01	26	D	1
7jp1411632	ACCCCCAAATGTGACAAACTCGGTTTCACCGTCACA	chr01	26	D	2
7jp12074678	GTTCTCCTTCTGGACCAATTGCTGTTGGTGGAACAG	chr01	26	D	3
1jp1484126	TGGGATGGTTGCATGATGCATGCAGAAATTCCACCG	chr01	26	D	4
3jp488964	TTAGGGTGTGACACCGAATCACCGTTTTCGCATCCT	chr01	26	D	5
6jp4565933	AACTGGTGAAGCCTCTGAGTTCTGTCAAGATGGCCA	chr01	26	D	6
7jp8496818	GTTTCTTGGGGTGTCAGTTCTCAAACTGGTGTCTGC	chr01	26	D	7
1jp8523158	GAGGAGAGGGAATAGAGAAAGCTGACGTGGATTGTC	chr01	26	D	8
6jp1056609	TAGGGTGAAATGCGCACAAAGGAGTGATGGCTGCAA	chr01	26	D	9
7jp4925454	GTTCTGATGCAGCAGTTGCTAGTAAGTTGGCGCTCT	chr01	26	D	10
9jp787145	CTGGACTCCATGAAGATGAAGGGAGAGTTCGGCTTT	chr01	26	D	11
1jp5031390	AATCGTTCGTCACCCAAGTACGCGGGAACTTTGTGA	chr01	26	D	12
1jp5471487	AGGAGATACGCTAGCTAGCTTGCTTCAATCCCCATG	chr01	26	E	1
4jp1022901	AGGATTGCATAGGCACTGGAGAAAGAATGAGGGCTG	chr01	26	E	2
7jp1841763	GCAGACTCTGTGTACTGTCTTCGTACTCCGTGATAG	chr01	26	E	3
7jp12490038	AGAAGGCGTTCATGGCGAAATCCCCACAGCAAGAAA	chr01	26	E	4
1jp1898105	CAGGTCTAGTCATGCTTCCAAGTTCCAACTGTAGCG	chr01	26	E	5
3jp910459	CTGTTCTACCATCGGCGTTGATTCGCTACCAAGATC	chr01	26	E	6
6jp4998038	TGCCTCGTCAAGTACCTAAAGGCACCGGAGAAGAAT	chr01	26	E	7
7jp8932214	TTTTCGACTTCGGGGATCAGACTCAGAACTGTCTGC	chr01	26	E	8
1jp8975806	TGGGCTTGTTGTTCGGTTTGAGGATGAGATCGGCTA	chr01	26	E	9
6jp1482689	AGCATTGCTTTGGGGTTGCTGTGTCCATCGTGATTC	chr01	26	E	10
7jp5356060	CAGGTCAAATCTGGCATATGGGCTGACTCTTTGAGC	chr01	26	E	11
9jp1208423	TGTCGGTCATGATCGATGTCAGGGCAATCAGGTAGA	chr01	26	E	12
9jp1642037	GCTTCTTGTCCACACTCTTGCATCGCAATTCCTTCC	chr01	26	F	1
1jp5903731	GCATTATACTCGGCGATGTGAGGGACAAGCTGTACA	chr01	26	F	2
5jp138299	CTAAGAGGACCTCAGGGTTCATCTCATCAGGTGGTA	chr01	26	F	3
7jp2343776	TCCACGAAGATGGACATCTCACGTCGTCTGACAGAT	chr01	26	F	4
7jp12943488	AGAAAGGGGCATTGGCAATTCCACAAAGGCAGGACA	chr01	26	F	5
1jp2371422	GGCATCAGAAATCGCACATTGCAGGGAAGGCAGTTT	chr01	26	F	6
3jp1358000	GCTGCTCAACTATCGCTTTGAGGGTCTACCATCATC	chr01	26	F	7
6jp5463035	TGGGAAGTTGAAGCCACTTGACCATTGACAGCGAGT	chr01	26	F	8
7jp9358566	ATGCCTCTTGGTGTGCGTATTGGTTGGGGTCTCAAA	chr01	26	F	9
1jp9404155	AACGAATGCTCCTGGCAAAAGGCCATGAAGGAGTTC	chr01	26	F	10
6jp1918713	CTCCACTTTTCCCACCAGTTACAATCAGCGGTGAGA	chr01	26	F	11
7jp5796693	ATCATCTCTGGAGCCATCCATCTGAAAGTCCCAGTG	chr01	26	F	12
7jp6237276	ATCCAGCATGCAGAGGAACTTGTCCATAGGACTCGA	chr01	26	G	1
9jp2065443	GTCTCCCTCACATACTCCTTTGACTTGAAGCTCTGC	chr01	26	G	2
1jp6327164	ATCGCTACTGTTGCCAGGATTCGATGGCTGAGGAAT	chr01	26	G	3
5jp578523	GAGTTGGAGGAAGAGCAAGAGACACATGCTGAACGA	chr01	26	G	4
7jp2783406	TTCGATGCTGCACAGCTCTTTGATCATGCCAACCAG	chr01	26	G	5
7jp13385631	TTCTCAGTGGGACACTGACTTCAACAAGGCTCAGGT	chr01	26	G	6
1jp2814023	GAAACCTCTTCCTCCTATACCCTTCGACATGGCCAA	chr01	26	G	7
3jp1832416	GATGTCATGTCAGGCATTACCGGCAACAAGCACAGA	chr01	26	G	8
6jp5915731	CAGCCAACAGAGTTCTAGTAGGTGAGTCACTAGCCA	chr01	26	G	9
7jp9781000	ATAGCCGCTCCATTGACTAGAGGAGTTTTGCATGCC	chr01	26	G	10
1jp9820862	TTTCTTGTGGCCACCTTCCATCCATCCCTTCCTTCT	chr01	26	G	11
6jp2344642	CCACTCTGTTCTCAGCTAGATCACACTTGTTCCCCA	chr01	26	G	12
6jp2804422	GAGCTTTCGTCACAGACCAGTTCACCATCACCTACA	chr01	26	H	1
7jp6693698	GGAAAGAATGGGTGCTCATCAGGGCTCTTGTATCTC	chr01	26	H	2
9jp2542634	TGTTGGTTAGACGCATGGATGGTGGAGGAGAGATAG	chr01	26	H	3
1jp6756312	GGGCTAACATTGCTGAACACAGGAGCCTGCAAGAAT	chr01	26	H	4
5jp1012951	GGGCTGTGAAATCTGTCGAAAGACAGCTAGCTAGTC	chr01	26	H	5
7jp3186778	CAATTCCTGGTAGCGTTGGATCATTGTCGAAGCTGG	chr01	26	H	6
7jp13817240	ATCCCTCATCCAGTCATGTTCCGCGATGACTGTCAA	chr01	26	H	7
1jp3238888	TAGGCTCGGTTGAACTTAGCTCTGTCTGGAAGCTGA	chr01	26	H	8
3jp2273534	TTCTCCCTCGATAGCTTCTGTCTGCATCTTCGAGGT	chr01	26	H	9
6jp6345614	GGTCGAAGAAATGCAGGACAAGACGGTAAGCCTGAT	chr01	26	H	10
7jp10252166	TGCTATCCGCTCATGTTGGATCTGGTTTTTGGCGGT	chr01	26	H	11
2jp183609	CACCACCAATCTTGAAGCGCTAATGTGTATCCCTCC	chr01	26	H	12
1jp146499	CCTGCGGTTATTACCTATCGTGTTCCCACAAAGGCT	chr01	27	A	1
2jp622270	TTGACTCGATCTGGGGTTGGAAATGGAATCGCAGCA	chr01	27	A	2
6jp3262501	CTCTTCGTCCTCTTGGTTTTGGTCACTGTGGTGCAT	chr01	27	A	3
7jp7177652	TGCAGAAGCTGTCTGAAGGAACCTTCACTCTGAGAC	chr01	27	A	4
1jp7226262	GAGATCCCGATTACCTTAGCACGACAGTATGTAGGG	chr01	27	A	5
5jp1462061	CTCAGCCTATTGGACATTGGTCCAAACCAATGCACC	chr01	27	A	6
7jp3622916	CATCCGAGACTTCACAGTCAACGTTGTCATGCTCAC	chr01	27	A	7
8jp370724	ACTCCAGTCTTCCAGACAGTGTTGGTGTACTTGAGG	chr01	27	A	8
1jp3702369	CGGTAGGACGAAATGATCATCCAGGAAACTAGAGCC	chr01	27	A	9
3jp2696582	ATTCGTGCTGCACAACACTCTCCTCGTCAGTAAGTG	chr01	27	A	10
7jp102927	CAATGACGGCTTCTGGAACTTCGTGGACAACTTCTG	chr01	27	A	11
7jp10703386	ATCCAGGATGTCAGGCCTATTGGTACCAGCAAGAAC	chr01	27	A	12
7jp11175966	AAGCATCCTGAGACCTGCTTTCTTCGTGAGCTGCAT	chr01	27	B	1
1jp597173	CTGAGTTCCACAGAGAAGTCAGCCGTCAACTCATTG	chr01	27	B	2
2jp1076159	ACAACCACGACTTGCAGCAGATGCCCAAATCCCAAT	chr01	27	B	3
6jp3694921	ATTGCTCTGCAGCTGATGCATGCGATTATCCCTTGC	chr01	27	B	4
7jp7583384	GTGCTATGAGATCGGCCTTTTGATAGAGCTGCTTCG	chr01	27	B	5
1jp7676772	TGATCCAGCACTTCGTTCTCAGGAGAAAGCGGTTGA	chr01	27	B	6
6jp144318	TGTGACACCACATCACCATTGGAGGCCTCTTGGATT	chr01	27	B	7
7jp4082110	TACCTTTGCCCATGGACTGAAGAAGCTCGGAACAGT	chr01	27	B	8
8jp790107	TGGTGCTTGGGAAATGCACAGACCTCTCATGGATTC	chr01	27	B	9
1jp4135400	CAATATTGCGGCCAGATGTCTCTGGAATGATTCGGC	chr01	27	B	10
3jp3146630	AACCACCAGATCTGGTGAAAGCAACACATCAACCGC	chr01	27	B	11
7jp559147	ACCAGCCATCACTTCTTGTGACGGTGAATTGTGCTC	chr01	27	B	12
7jp986967	TTCCACAACTGCCAGAAACGTGTGCTACTGGCATTG	chr01	27	C	1
7jp11647475	CTCATGATCACCCAGCTGAAACTAATCTTGGCGTGC	chr01	27	C	2
1jp1067064	GTCAGTGAATCCAGCAGGATAGGAGTACTTCGATCG	chr01	27	C	3
3jp79305	TGCATCACCATCACGAGAGTGAAGCCCTGGATATAG	chr01	27	C	4
6jp4133766	CTGATTACACGGTGGAATCTGGGGCTAGTCGCAATT	chr01	27	C	5
7jp8025595	ATCCGGCCAAAGAAGGTGATAGCCCTGTTCATTCGT	chr01	27	C	6
1jp8107303	CTCATGCATGACGACATCAGAGTATGGACCGATCTG	chr01	27	C	7
6jp577587	GCAACTCAGTAAGGGTTGTACCTCCCTGGTGCAAAA	chr01	27	C	8
7jp4541470	TGTCCACCAGTGAAGGAAATCCTTGCGCCTGTTGAT	chr01	27	C	9
9jp389627	GGTCGGCCTAATTAACTGCTACTCCTATCTCCGTTC	chr01	27	C	10
1jp4588056	GAAGCGTTACAGGTGCAACTACTGGGAGAACCCTAA	chr01	27	C	11
4jp158626	CAAGAAGGTCACTCTCTTCTCGCGCATGCATGTCTA	chr01	27	C	12
4jp603868	GCGTAGGTTTGGAATGAGTCGTCCTCTTTTCTTGCG	chr01	27	D	1
7jp1432619	GGTAGTGCAGGATTGATGGATCTGGGTAGATGGATG	chr01	27	D	2
7jp12103268	TGATCGTCTCTCTGCTGTACACAGATCCGTATGCAC	chr01	27	D	3
1jp1511021	GATGTTCGACGACTGCATCAAGAGCTTCCAGGACAA	chr01	27	D	4
3jp509490	TTCGTGCACACGTAGGTTTCCTAGGACCTCTCTAAC	chr01	27	D	5
6jp4586476	GACACTAGGAATCGCCAAAGACGGCTGATCAGGTTA	chr01	27	D	6
7jp8517735	GTTGCCTTCGCAATGAAACAGGGGAGGTTGACTAGT	chr01	27	D	7
1jp8552147	CATCTCCACATAGGCCATCTAGCCCTCAATACCGAA	chr01	27	D	8
6jp1080761	GGCAGTGATGTCAACAATGACCGTGTGTGGACATCT	chr01	27	D	9
7jp4948992	ATCACGCAGCAGTTCAACTTCCGGAAACGATAGCTC	chr01	27	D	10
9jp807195	TGTATCACAGCCTCCAGATCTCTCATCTTCTCCTCC	chr01	27	D	11
1jp5058951	ACTGATGCTTCTCCGAGTTGTGGGTCCCTTCTTTCA	chr01	27	D	12
1jp5491541	CCTGAGAGTGTGAAGTTCATGGCCAGGGAAATCCTT	chr01	27	E	1
4jp1042948	CACTCAACACGGATGAACGAACGAACATGGGGAACA	chr01	27	E	2
7jp1872430	TTGGGTGTCGAGTTGATCGATGTCCGAAAACCTACC	chr01	27	E	3
7jp12515692	GAATACTGGTGTCCCTTGGATCATGTGCCAGCAGTA	chr01	27	E	4
1jp1928610	TGGTGTTCGACATGGTTGCAAGACTTGCCGTAAGCA	chr01	27	E	5
3jp936116	ACACACGAACACTCGAAACACCGCTCCTGCTTCAAA	chr01	27	E	6
6jp5019311	TACGATGTACCGCTGGTAGAACTTGCGCTTGAAGTG	chr01	27	E	7
7jp8953632	CATGAGATCGTCGTGTATCCTGTATTCCCGCGTTTG	chr01	27	E	8
1jp9001558	GCAAGCAAGCAGTTCAACTCAGCTAAGCACGAAGAG	chr01	27	E	9
6jp1513576	AAGTTCCTGTCCTGGAAACTCCTCACGAGCTTCTCA	chr01	27	E	10
7jp5376480	GTTTTGTGGGCTTGGTCATGACGGGCTTCCATAGAA	chr01	27	E	11
9jp1235958	TCAGCTGCTAGTTCGGAGGAAACGTAATCGGGTAGA	chr01	27	E	12
9jp1665686	CTACAAACAGACGCCTCAATGCCCACAGTGCAAACA	chr01	27	F	1
1jp5929807	TCCAAAACTGCGCAGACAGATCTCACTCCAACTGAC	chr01	27	F	2
5jp161769	CATCAATCGGCACACATCTTCGTACAAGCCATCGGA	chr01	27	F	3
7jp2367831	ATTAAACGCGGGCACTGCTTAGCTGAGCTGATGATG	chr01	27	F	4
7jp12968374	GAAAGCTCTGGTTGGCTACAAGCGATGCACCTTCAT	chr01	27	F	5
1jp2391879	TGTCACCCACCATACACTTGAGAGGAGAAAGCTCAC	chr01	27	F	6
3jp1378540	CGCTAAGTTTGGCTCAACCTGATCATACTTGCGTCC	chr01	27	F	7
6jp5483534	GATGTCCTGACTACGCCTAAAGCCAAATGGAACACC	chr01	27	F	8
7jp9383984	GCCATGAGAGATCACAATAGCGAAAGGATCTCGGAG	chr01	27	F	9
1jp9429414	AGTCCATACTCCACGCATCAACCTATGTTGAGCAGC	chr01	27	F	10
6jp1938727	TAGCACTCGCAAACAGTCTCACAAAACGACGGAGAC	chr01	27	F	11
7jp5818246	ACAAATGCCGTGTGCATACGTGCAGGCCAAAATGTG	chr01	27	F	12
7jp6257622	ATGGTACTACAGCCCCCATAAGGACTTGCTCGGTTA	chr01	27	G	1
9jp2087446	ATACCTGTCCAGACAGCTCTTCGTGTATGGTTAGCC	chr01	27	G	2
1jp6347822	AAACGACGAGTCCACATGAACGGCCAGTAGTGTTGT	chr01	27	G	3
5jp599001	AAGAAGGGATCGAGGCCAATCTGCTTACTTGCAACC	chr01	27	G	4
7jp2803626	TGCCCTCCAGAATAGAAACCTGTTAGTACGGGAGGT	chr01	27	G	5
7jp13405641	GCATCCTTGATCTCCAAGAGTCACAAGGAGGAGCTT	chr01	27	G	6
1jp2838302	GACCCCTTCCAATAGAAGTTGCTACCTTGGCTAACC	chr01	27	G	7
3jp1853857	GATACGGACACAGTTGTACCACAACACCACAAAGGC	chr01	27	G	8
6jp5936066	GGTTTGATCCCCTTCCTTTGTGATTGTGTAGCTCGG	chr01	27	G	9
7jp9815506	CTCAGCGCAAAACTGAATAGGGGCAATCCCCTATAG	chr01	27	G	10
1jp9846668	GGCGTCCGATTTTTCTAGTTGGAATCGGTTGCTCAG	chr01	27	G	11
6jp2372730	GAAAGCAGATCGGTGTTGGATGCTGCTATCAGCTGT	chr01	27	G	12
6jp2832742	GCAGAGGGATAAAGCAAGATGGTGGCCAATGGAGAT	chr01	27	H	1
7jp6714475	CCGAACCATGCAAAGTCAACACAGTTGACAACCAGC	chr01	27	H	2
9jp2563455	GAGAAGACGAAGTGGTCGATCTGGACACAAGTTGTG	chr01	27	H	3
1jp6776317	CCGGCTTTCACATTCTTGCATCACTTTCCCCTGCTA	chr01	27	H	4
5jp1040558	GTCAGAAGACTGGTAAGGTGACATCTGCAGGCATGT	chr01	27	H	5
7jp3207456	ACTCACACTGTGCAGCTGATACAGCACATGCATTGC	chr01	27	H	6
7jp13839126	GTCATTTGCCCTTGCAAACCTCACATGAACATGGGC	chr01	27	H	7
1jp3260205	CCACATTGGTTGGTCCAATTGGTTGGGATTTCGGTG	chr01	27	H	8
3jp2295893	GCGTCAAGTTCCAAGGCAATTGCGGTAAGCTACATC	chr01	27	H	9
6jp6367892	CCCTACGTACATCTTCTCAACGGCAACTAGCTAGCT	chr01	27	H	10
7jp10277098	CATCGCAAAGAGGAGATCTTCCCCGTTGATGGTCTT	chr01	27	H	11
2jp206746	GGACCGAACTACAAGAGAGTTCATCTGATAGCACCG	chr01	27	H	12
1jp169436	GGTCTGGTTGTAGAGCATGTTGCGCTGTTCTTCGTA	chr01	28	A	1
2jp642659	GGGAACTATAGCAGGCATGTTCGCTAGCTCAAATCG	chr01	28	A	2
6jp3288988	GCTGATGCTTCAGAGGAAAAGCAGTAGGGTATGCAG	chr01	28	A	3
7jp7198260	TGGAAGGTGGAGTACCTCTTACCTTCCAAACGGTGA	chr01	28	A	4
1jp7246593	ACCACCACTACACACTTTGCTCATCTCATCTCCCTC	chr01	28	A	5
5jp1494654	TTCTGGATCTCGTGCAGAGAAGTAGGCTAGGTATGG	chr01	28	A	6
7jp3643181	CCCGTTTTCCATGTGAAACCAGGGTGCAAAATCGCA	chr01	28	A	7
8jp390853	AGACTCCGCTATGTGGCTATGTGGTACTGTTGTAGG	chr01	28	A	8
1jp3723056	TCAAATGCAGGGCACCAATGTCTTCAGGCTTGATGC	chr01	28	A	9
3jp2722289	ACTCACTAGCGTGACTATTCGCAGTGGACAAGCGAT	chr01	28	A	10
7jp137377	CCAAGATTGAGAGCGAGTTGACTTTGCGGGTTTGTG	chr01	28	A	11
7jp10731721	AGCTCTAACACCACGATCTGTCTTGAAGGACGTCTC	chr01	28	A	12
7jp11207486	AGAACCCATCCGATCGACAAAGAAACCTGCTCCAAC	chr01	28	B	1
1jp619682	CTTGCCTTTCCAGTGGAACAAGAGGTGGTTGTTTGC	chr01	28	B	2
2jp1099786	GCTGAATTGCAGGAACTCATGGCAGAACTTACGCTC	chr01	28	B	3
6jp3723951	ACATCCCCAAAGCAGCACAAACCACCATCGATCCAT	chr01	28	B	4
7jp7603660	GTACGTCTGCAAAGGCTGAATCACGTGCTTAGATCC	chr01	28	B	5
1jp7699710	TGATGCACACCTACCATCCTTGTCCACCTTCGTTGA	chr01	28	B	6
6jp164805	GCTTCTGTCTAGCTCGTTCTTCATCCTGCTGTTCAG	chr01	28	B	7
7jp4104538	AAGGTTTCCGTCGAGATGAAGCTGCACTACTACGCT	chr01	28	B	8
8jp810120	CACCACTTGTCAACCCTTTTCCCACATGTCCATCCT	chr01	28	B	9
1jp4157553	TTCTGCTTGCTCCTCTCGATTCGTGAGCAAAGAGCA	chr01	28	B	10
3jp3177729	CCACAAGACCATGACAATGACCACAAGCACCATGGA	chr01	28	B	11
7jp580585	CCATGAACAGAGTGGCAGATTGTTTCTGCGGCATTC	chr01	28	B	12
7jp1016584	GTACTGGTGATGAGCCTTTGTCGCCAAGTTTGTACG	chr01	28	C	1
7jp11670904	AAGGCCATAACGACCTATGAGCACATGCGGGCTTTT	chr01	28	C	2
1jp1088982	TGCCATTGTTGCTGCTCTTCTCCGGAGAAGGATTAG	chr01	28	C	3
3jp102126	GCTTCAGTGCTACACGTTCTAGCAATGCCTACGAAC	chr01	28	C	4
6jp4155506	GGGCCAAAAGAACAGCATTGAGGAGGCACTGCTAAT	chr01	28	C	5
7jp8055239	GTGTAGAGCCAAGTGTAGTGTGGTGTAGTAGTAGGC	chr01	28	C	6
1jp8127432	CTTGTCAGTCGTCACGTTCTTGTTCTCGATCCGAGT	chr01	28	C	7
6jp599885	GGGAGAAACAACGAGGACAAACCCCTGGCAAACAAT	chr01	28	C	8
7jp4565474	TGCTGCTTTCGTCACTGCTTTGCTTGCAACCCTGAA	chr01	28	C	9
9jp419211	GAAATGACCTGCTGAACAGCTGGAGGTGACATGGAT	chr01	28	C	10
1jp4618592	TTTCTGCAACGGGAGACCATAGACTAGGGGGCAAAA	chr01	28	C	11
4jp186082	CGAGATCAAACTGGCCCATCTTGTAAGGGGTCAGAA	chr01	28	C	12
4jp633818	AGAAGAGGGGGAAATCGTCATGCTTAGAGGGATGAC	chr01	28	D	1
7jp1455024	AGGAGCCATTCACACCACATACGGTGGAGCAACATA	chr01	28	D	2
7jp12123736	AGCAATACATGGCCCTACACACACAGCTATCGTCAC	chr01	28	D	3
1jp1531718	CAGTTGAAACGCACCCGAAAAGGCCGAGTACTCTTT	chr01	28	D	4
3jp530036	AGTAGCATGCAACCGTGGTAGTGCGGTCCTTAGATT	chr01	28	D	5
6jp4608106	TTCTCTGTTGAGGCGGACATTGCCATTGCCATGAGA	chr01	28	D	6
7jp8540052	TTGGCCATCCGATTCTAGCATGGGCATTAGCAGAAC	chr01	28	D	7
1jp8574984	CACTCATTGGGAGTGTGACATCAGATGATGGGGGTT	chr01	28	D	8
6jp1101526	CCGCCCATTCATATGTACAACGTAGCCGGAACTCAT	chr01	28	D	9
7jp4974003	CCAAGCAGAAACGTCAGAAACCTCCATTGGCAGTCT	chr01	28	D	10
9jp827201	AAATTGCCGTAGCCCAAATGGGCCCAAACCCTTGTT	chr01	28	D	11
1jp5082254	CAGCCACCAGATTTGTTCCATCTCTCTTCCTCGCTA	chr01	28	D	12
1jp5514578	CCAGCAGTTTTGCTCGTTAAGCTAACGAGCTGATCC	chr01	28	E	1
4jp1069094	GAGATTGTTCCTGGCACCCATACTTTCCAACGCTTG	chr01	28	E	2
7jp1894022	ATCAGGTGAGAGGAGGAAGATCTTGTCATGGTCCTC	chr01	28	E	3
7jp12537144	TCACCACCGAATCACCCTTTTGCCTTCGCAATTCTG	chr01	28	E	4
1jp1954524	TCAGACGAGAATCGGTTGCATCTGCCACTGCATTCT	chr01	28	E	5
3jp981474	AGGACAGCTTCAGTCAGACTACGATCCGTCGATTTC	chr01	28	E	6
6jp5047793	AAATGGGTCCATCGCTTGGATGGTTACTCTCGGTCA	chr01	28	E	7
7jp8974915	CATCACTGCCTCTTGAGTCTTGACTTCGTTTTGCGC	chr01	28	E	8
1jp9022048	GCCAATCTGCATAGGGAAGATGCCATTTCAGTCACC	chr01	28	E	9
6jp1534482	CTTGACCAGTTGACCACTGTTGAATGCTCCCATCCT	chr01	28	E	10
7jp5404681	GCACAGCCTGATATGCTTGAACTTGTACCTCCTGCA	chr01	28	E	11
9jp1266866	TGCAGCTGTCAATGGTGTTTGCTACGGTGTTCTTGG	chr01	28	E	12
9jp1686018	TTGGTGCTTGGTGATGACAAGGTGGCTGATGGACTA	chr01	28	F	1
1jp5951774	TAATGTATGGGGGCCCATGAACTGATGGGGGAATTG	chr01	28	F	2
5jp186563	TTCGACAGACCTCATCATGCCAAGCCAAGGAAACAG	chr01	28	F	3
7jp2388237	ATTATTTCCGCGCGCTGAAGTCCTGGAATGGATACG	chr01	28	F	4
7jp12997529	GTTCTCCTTCATGGCATCCTTGGGAGCAGGAAAAAC	chr01	28	F	5
1jp2412357	ATGACACGTGTTCGCACGAATCTTGAGGCAGACAAC	chr01	28	F	6
3jp1413299	CTCCCCAAGACAATCACAACACACACGTGTGTACAC	chr01	28	F	7
6jp5515457	GATGAGCTACACGAGCTTGTTCCTAAGGTTGTCGGT	chr01	28	F	8
7jp9407741	AGTCTGAAGTGGTGGGTTTGAGATGGAGGACTTGCT	chr01	28	F	9
1jp9452986	GGATGACGACAATGGTGATCACAAGGAAGGTGCCAA	chr01	28	F	10
6jp1961593	GGGAAATGCAAAGGCTAACAGGCCGAATGGCATCTT	chr01	28	F	11
7jp5839102	GGGATGATCGAGATGATACACGTACCAATGGTGTCG	chr01	28	F	12
7jp6281594	TCAGGCAACAGGTTCAGTACTGTATGCAACTTCCCC	chr01	28	G	1
9jp2118998	CTGGGTACTAGTTCCAAGGCAAAAGTGAGAAGGCCT	chr01	28	G	2
1jp6372913	GCGCGATCCTTATTGGGTTATGCCTAGACCACAGAT	chr01	28	G	3
5jp619343	AGCTACATGCTAGCGGAATCCAATTGGAGCGAAACC	chr01	28	G	4
7jp2826962	ACTCAGCAACGTTGGTGTTCACGATCTTGGCGTTTG	chr01	28	G	5
7jp13426046	ACTGGATTTGGACCCTCTCTTCCCATCTCTCTCTCT	chr01	28	G	6
1jp2860086	CATCAGAACGGAAGCTGATGACGCCCCATTTGTTCA	chr01	28	G	7
3jp1874685	AGTGCTACTGTGAGTTCGTGAGAATCTGAGAGGCCT	chr01	28	G	8
6jp5966309	ATGACGAATCCCCACTCTTTCCAGTTGAGGGCTGAT	chr01	28	G	9
7jp9835806	TACTTCCAGGTCCACCAAATGCTTCTTGCCAGGAGT	chr01	28	G	10
1jp9872058	CTTGACCAAGGCTAGGAAGTACACCTTCTTCAAGCC	chr01	28	G	11
6jp2401450	TTCACCCTCATCCTCATGTGTCCCAGGATCCAATCA	chr01	28	G	12
6jp2858113	ATGGTCAACCGAGTCACACTTCTTCCAAACCTCCAC	chr01	28	H	1
7jp6744927	TACACTACACGGTCCAGTTGAGCTAGACGACACAAC	chr01	28	H	2
9jp2589667	CTCTCGCTGTAAACGGATTAGGAACATGGGAGGACA	chr01	28	H	3
1jp6797053	TACGTATCCAGGGTGGCTAATCCGGCTAATTGCCAT	chr01	28	H	4
5jp1061727	GGAGAAAAGAACCGGACACATCCGTTTAATCGGTCG	chr01	28	H	5
7jp3227745	GTAGAAGCGTGGATGACCAAAGTCCAGAAGAATGCC	chr01	28	H	6
7jp13859902	CTTCTCTAGCTCACCGGTAATGTGATCTGTAGCACC	chr01	28	H	7
1jp3280595	GGAGCTCTATCTTGGATTGGTGTACATGTCCAACGG	chr01	28	H	8
3jp2325197	AGCTGCAACAAAGCCATCAGTGGCTGCAATTGATGG	chr01	28	H	9
6jp6391156	TGGTGCCATGCATTCACAACTCCTAATCACCAGCAG	chr01	28	H	10
7jp10300652	GGAGACTTTGGGTACGTATACGAATGCAGCTGCATC	chr01	28	H	11
2jp238398	TGCTGGTGATCCTTCAAAGCTCAGTATGAAGGCTGC	chr01	28	H	12
1jp223961	CATTCCCCCAAATCCATCCATCATGGAGTTCCCTCA	chr01	30	A	1
2jp694646	GTTGTGGTAGTAGGTGTTGTCGAGGAAGTCGCTGAT	chr01	30	A	2
6jp3329153	CCTTCTAGGTGTCACAACTGTGCTCCCTGGTAACTT	chr01	30	A	3
7jp7241270	GATCGGGAAACACAGTTGCTTGTGTGTTTTCGTCGC	chr01	30	A	4
1jp7290871	TGCATCATGCTGTGGACCTATGGTGTTGTCAATGGC	chr01	30	A	5
5jp1534713	AAGGCTGTTCCAACCCAAACACTGTGCACGAAAACG	chr01	30	A	6
7jp3703986	ATACCTTTCTGGGCGATCAACCTCCCATGCACTGAT	chr01	30	A	7
8jp442647	GGCCCAACATTGTTAGGGTTGAATCTCAGAGTGCTG	chr01	30	A	8
1jp3776647	TATTGAGGCTGAGGCAACGATCGACCTGACACAAGA	chr01	30	A	9
3jp2784417	CCTATCACCGTGATGTACATGGAAACGCTCATCCAC	chr01	30	A	10
7jp178178	ATTTCAGCGACACGCATGTCTGATGTTTCTCCTCCC	chr01	30	A	11
7jp10776781	ATCCAGCTCCTCTTCCTGTATCTTACACGTGGAGTG	chr01	30	A	12
7jp11269743	GAACCTTAGCTTGCCACCTTTGTGATTGTGCCCGAA	chr01	30	B	1
1jp670051	GAAGCAGTTTGGGTCAAGGAAGGAGCGACTGGAAAT	chr01	30	B	2
2jp1148317	CCGTAAATACCACCATTCCACCAAACTCCCCTCTGT	chr01	30	B	3
6jp3775894	AGCTGTAATAGGGGGCTATTGGAGACTGCCACCTTA	chr01	30	B	4
7jp7644992	GACGTTACTGACACGGAAACACAGCATCAGGTATGC	chr01	30	B	5
1jp7746374	TTGCAGCTCCACATGATCTTCCAAGGTTTCCTGTCC	chr01	30	B	6
6jp212968	TCCTTCGCTTCACACGAAAAGGAAGGGAGGAAGATG	chr01	30	B	7
7jp4158764	TTGGAAGAAGCTCGCAGATGTGTTGATCTTCCTGGG	chr01	30	B	8
9jp31099	CAATCCTTGATGCCCTCCATACAATGCACGACGGAA	chr01	30	B	9
1jp4207889	CCTGTTGAGAAGTGCCATACAGTCCAGCAAGAACAC	chr01	30	B	10
3jp3222153	GGATTTTAGGGGAGAGAGAACCTGAAGCTGCATACG	chr01	30	B	11
7jp629101	CCGTCAGTACGTAACTGTTCTGTTCCAACCGAAGGT	chr01	30	B	12
7jp1068522	ATTTTCGCTGACCGGGTTCAACCGACTAAGTCAGCA	chr01	30	C	1
7jp11717964	GTCCAGATTTCGGAGGTGTAAGATGCGGGCGTATAT	chr01	30	C	2
1jp1144841	AAGAACTCGGAGCTGATCCAAGGTTGGTTCCTCATC	chr01	30	C	3
3jp151165	ACGACAGGGGTAATCTGGGATTCCATGGTTGGAAGA	chr01	30	C	4
6jp4202354	TGCGGCAATGGAATCGATGCTTCTCGTGTAGCTGAA	chr01	30	C	5
7jp8128309	CGATGGCCATAAAGCGTAACTGCTGTGTTCATGCAG	chr01	30	C	6
1jp8177086	ACTCACCAGGTATGCATCTGAGATGTCATCACGAGC	chr01	30	C	7
6jp658935	TGTCATCCAATGCCGAATGCACTGGTCCTCTGTGTT	chr01	30	C	8
7jp4616563	GGTAGAAAGTGGCTGCATAGACTGCAGGTCCTTATC	chr01	30	C	9
9jp469784	TTATGGGGACATGGGGACTTCTCCCCTCTATGTGTT	chr01	30	C	10
1jp4674645	TTTGTGCCATGGTGCTGACATGTTTAGGGGGTGTAC	chr01	30	C	11
4jp228492	CCAATGTCCCTCTTTCCTGTGATCTCTGTTCCTTGG	chr01	30	C	12
4jp674491	CGATCAAGCATACCAAGCCCTTATTATTGGCGCCTC	chr01	30	D	1
7jp1523441	GGCAACGAAGTATGGTGGAAAGTCTCTTGGAGAGAC	chr01	30	D	2
7jp12173904	GCAACGACTTTGAGCTCAACACGGCTGTAGACTCTT	chr01	30	D	3
1jp1582444	TCTGGCGAATGTTGGCTAGAACCTGAACTCTCTCTC	chr01	30	D	4
3jp579810	TGATTGAGAAGCCCTTTGCCTCGAGTACAAACCAGG	chr01	30	D	5
6jp4656274	ATCTTGCAGGCGAAGCAGGTAAGACATTGGAGGGAT	chr01	30	D	6
7jp8584121	ATCGTCAGTGCCATCTACCATGCATGCTCCTGTCAA	chr01	30	D	7
1jp8629235	GATCATGTGCTCGAGAAGATGGCGATCTGAGTCTGT	chr01	30	D	8
6jp1154015	GTTTCCCAGGTTAGGAAACAGGGGCAGATCTACAGT	chr01	30	D	9
7jp5015261	CAGCATCCCTCAATGATCCATCTGAACGGGATGCAA	chr01	30	D	10
9jp872260	ACAGATAGTCCGTGGACCAATGAACAAGGCATGGTC	chr01	30	D	11
1jp5136428	TCCCCAGCTTCTTTGAAGCATCACTCAGCTTGACAC	chr01	30	D	12
1jp5559431	TTCTGCAACTGTGCCAGAGTTGGAGGTGTCACTGTT	chr01	30	E	1
4jp1110186	TGCACCAAGGGTATAACAGAGGAGGTCGAATCCCAT	chr01	30	E	2
7jp1991954	GATGGACACCTTGAGGTAGATGTTCCCCGGGAAATT	chr01	30	E	3
7jp12594304	AGCCACGTAGAATGGATGAACGTGCATGATGGTGGA	chr01	30	E	4
1jp2005488	ATGGTCACCTGAGTCTGATTCCCATCACGTAAAGCC	chr01	30	E	5
3jp1024129	GGTGCCCAACAATTACGATCAGGACTTGGGAACCAA	chr01	30	E	6
6jp5095688	TGTTCCCGGTTCATCCCTAATCCAGCATTCCTGGTA	chr01	30	E	7
7jp9017320	CTGCTTAACAGACCCAATAGCCGTGCTCTGAGATGA	chr01	30	E	8
1jp9064664	TGAGCCAAGCAAAGGGATGTACTCTGATCCTCTCAC	chr01	30	E	9
6jp1575957	ATTGCCAAGTCCTCGAAGACTCTCCAACGGGGTAAT	chr01	30	E	10
7jp5445378	AGATGCAGACATGGCCATGTTCTGAGTGATCAGTCG	chr01	30	E	11
9jp1318838	AGCTTTGTGAGGCTGGAAGGAAGAGGAAGATATGGC	chr01	30	E	12
9jp1728072	TCCTGTATCTTCGCCATCAAGCTGGCATTGTCACTG	chr01	30	F	1
1jp6000204	AAGACGTCAAGCACCATGCATGCAGAAGCATGGTAG	chr01	30	F	2
5jp233835	AAATCCGACGTGGACGCCAATAGAAGCAGGTCAGAA	chr01	30	F	3
7jp2440443	AGGAAGAAGGCCATCGAGATACTCCGTGGTTGGTAT	chr01	30	F	4
7jp13044113	TTGGTGGAACACCTGGATACAGCAGCAGCATATGCA	chr01	30	F	5
1jp2457525	TAGCTACGCTCATGCTATGTGCTTGCGCTCTGTCTA	chr01	30	F	6
3jp1483897	GGTACCGGATAACAGACATCACAGATATCGGGTACC	chr01	30	F	7
6jp5571389	ATCCCAGAAGGCATCTGATTGCCCAATGAACCCAAC	chr01	30	F	8
7jp9453907	GCTATTCCTGACGAGCATTGAGCCATGGACAACTCT	chr01	30	F	9
1jp9497973	TTGATGGAGCATCCCTTGCAAGACCTGTTCACAGCT	chr01	30	F	10
6jp2008018	GCCCTAGAATGGTTGGAAATCCTAATGTGCTCCCAG	chr01	30	F	11
7jp5889274	CTGGGAAGAAGACTGTTTACCCACCTCAAGGTGTAC	chr01	30	F	12
7jp6332810	AGGTATGGCACATCGGTAGTTCTTGCCCTTCACATC	chr01	30	G	1
9jp2187210	TCCTTCGAGTACCTCAAGGCATTCACCCTCAAGCAA	chr01	30	G	2
1jp6419004	TCACACGCACGTTTCCTAAACCGTTAACGGCGCTTT	chr01	30	G	3
5jp675201	TCAACCCTACATGGACCCTCTTTGGATTGAAGGGAG	chr01	30	G	4
7jp2869485	TGCATGTCTGTGAGGTCAGTAGTACTTCTCGCACGT	chr01	30	G	5
7jp13481409	TTCACTCAGCTGCACAGATTGGGATCACATTGGCCA	chr01	30	G	6
1jp2903963	CAGATCGGAACAGAGAGATGAGAGTACGCACTGCAA	chr01	30	G	7
3jp1916329	CATTGCGACTTCCTGTCTTCACCCTCTTCCTCAGAA	chr01	30	G	8
6jp6013299	TTACTTTCACGGGGTGGAAACCATGCGAATGCAGGT	chr01	30	G	9
7jp9897926	GACGGATTGAAGGTGAGAGAACCGGAAATGCCTTCT	chr01	30	G	10
1jp9912524	GAATCCGGCCTTTTCTGTGTTCTCCCCTGGTTAACA	chr01	30	G	11
6jp2444841	CCACTCTGTTTTCCGTGATCACTGTTCTTCCGGATG	chr01	30	G	12
6jp2914761	AGGATTTCTCTCCCCCTTTCTCGCATGTCGATCCAA	chr01	30	H	1
7jp6790649	AGCCAAAAACGGCTGCAATAGGCAGACCAACGAGAT	chr01	30	H	2
9jp2650419	TCCACAAGTCCATCGATCTGCTGCTACCTAGTTGCA	chr01	30	H	3
1jp6856446	TTCAGGTGCATGTCCTACCTAGAGAAATCCTGGGGT	chr01	30	H	4
5jp1118064	CAATCGAGCAGGTTTCCCCAAATCTTAGGGTTAGGG	chr01	30	H	5
7jp3272422	CATCAGAGTTACGGCGTTTCAGCGTGCGTATGTTTC	chr01	30	H	6
8jp4020	AGCATCAACCACCAAGCAAGCATCAGATAGCTGCTG	chr01	30	H	7
1jp3322308	GGAAGGATCAAGCAGAAACGTGGCTACAAAGACCAG	chr01	30	H	8
3jp2367457	CAAACCATGCAGCTCGAAAAGGATGGTACGTCTTCC	chr01	30	H	9
6jp6443840	TGTAGCCCGAACATGGCTTTTGGGCATCCAAAAAGC	chr01	30	H	10
7jp10342477	CTGCAAATGGCCTTCATGTGAGCTTGGGAATGTCTG	chr01	30	H	11
2jp279923	AGACTCTTTCAGGCTGCCACTACGATAAATGTCGGC	chr01	30	H	12
1jp346638	TCAGCCTGATACTGGTTCTCTGCAAGTCCTGGAACT	chr01	35	A	1
2jp839024	GGCAGAAATGGATCGTGACAACACTCGGGAAGAACA	chr01	35	A	2
6jp3460823	CAGCGCAATCTGATTGAATCGCCGTGAAGGAACTGT	chr01	35	A	3
7jp7350106	TCGTCTTTGCATGGCGAACTTGGGATAACACCTTCC	chr01	35	A	4
1jp7407400	TCAGCTGGGATTCTGGCAAAAGGCCCAGATATGATC	chr01	35	A	5
5jp1645379	ACGCATTGCGTTCTTCTACAGGGTGATGAACGGTTG	chr01	35	A	6
7jp3835596	GGATAAATGGCCACGATTCCAGATTCTCTGGTCTGG	chr01	35	A	7
8jp566454	GCATTTCTGAGAGGGCGTAATGGTTCAGACTGCAGA	chr01	35	A	8
1jp3898162	CTCATCACCTGTTCGACAAGACAATGATCCCGAAGC	chr01	35	A	9
3jp2894024	AACATCGTGATCCCGAACGTCAAGAACGAGAAGGTG	chr01	35	A	10
7jp296834	CCTCCATGTGTTAGGGTTCTACGATACAGCTCTGCT	chr01	35	A	11
7jp10904171	GTTGGGTAGGAATGGCTGTAAGGCCTGTGCTTGAAA	chr01	35	A	12
7jp11402440	CCCGAAAAAAGTCGCAACCAAGGTAGAAGAAGGGGT	chr01	35	B	1
1jp788582	TCCTAACGTGTCACGGGAATTCCTAGTGCCTGACAA	chr01	35	B	2
2jp1280270	ACCAGTGTCTGATGGGTGACATACATACTTCCGTGC	chr01	35	B	3
6jp3890346	AAGCGCATGAAGGTGTCAAAGGAGAAGAGAGCTGGT	chr01	35	B	4
7jp7756760	GAGATCGAATTGCCGGATAAGCGCCATGTAAATGCC	chr01	35	B	5
1jp7874214	GTTTCTTCCTCGGTGCTATTCCTTGGTATGTCGGAG	chr01	35	B	6
6jp342182	GAGTTTCAGTCCCAGAGGTTGATGCTGTTGTGGCTT	chr01	35	B	7
7jp4275484	GTTGCCCAAGAAGTGCTACTTGCTTGGGTTGCAGAA	chr01	35	B	8
9jp149489	AAAGGATGCGACTGCCAAGAAGGCTTCTACAAGACC	chr01	35	B	9
1jp4330818	ATCCTCGGCTGTAAGCTGAATGACCCAAGCACATGT	chr01	35	B	10
3jp3340105	ACTGAGCACAGCTATCTCAGTGGACCATCAACCAGT	chr01	35	B	11
7jp758121	GTGGAAGCGATATCGAAAGTGGTAACCGGCTGATTG	chr01	35	B	12
7jp1196845	CAATCGGAAGCTAGGAAGGAAGATAGCTAGAGCTCG	chr01	35	C	1
7jp11854767	CGTGGAAGATGAACGAGTACAGAGCATTCCACTACC	chr01	35	C	2
1jp1254307	TCGTTATGCGGTCACAACAGTCACGCCCCACTATTT	chr01	35	C	3
3jp261170	TATAGGGGCACTTCGTTCTTCGTCCCATGTGACACT	chr01	35	C	4
6jp4343838	GTCGCTGTTGGATTCTTTTGGGCATCGAATTGGCCT	chr01	35	C	5
7jp8251474	GGACATTGATACGGGGATGAAGCTAGGCACGAATCA	chr01	35	C	6
1jp8303233	CCATCATCTTGCTCGACTTCTCCATCTCTAGCTCGA	chr01	35	C	7
6jp794637	TTGGTTTGGATGGGGTTAGCACAGGGAATTCTCCGT	chr01	35	C	8
7jp4723708	GAGATAGTGGCTGAGATGGTTGGCAAGCAGTCAGAA	chr01	35	C	9
9jp587334	TTTGCATGGTCAGCAGAGCATCGCATTCGATCGATC	chr01	35	C	10
1jp4793716	GACAGGTAAGATGGCATTTCGCTGGAGATGAAGGAG	chr01	35	C	11
4jp341269	GACAAATAGAGGGCTTACCACCGGTATCAATCCCAC	chr01	35	C	12
4jp795796	ACGATGGCGTTTCAAGAGTCAGTCTCTCTTGACAGC	chr01	35	D	1
7jp1628365	ATACCACAGAGAGGGAAACGTGAGGGTAAACACCGT	chr01	35	D	2
7jp12285538	GGATCCTTTCTGAGGATGCTTCAGCACCACTTGTAG	chr01	35	D	3
1jp1699401	GAGCTTCACCATGACTTGGAACATGCAGATCGAAGC	chr01	35	D	4
3jp683014	TCAAAGGGACGAAGGCCCAAAACTCTCTTGGAAGCT	chr01	35	D	5
6jp4780506	GAGAGGAAACCATCCGCTAATGCTTACTTGGGAGAG	chr01	35	D	6
7jp8700523	ATCACTCGGTTGGTCGTTGATCCAATACCTTCGTGG	chr01	35	D	7
1jp8751508	GCGAAATGCTACGTGTTCTTGCAGAACCCATCAGGT	chr01	35	D	8
6jp1283014	TATCCACCAGAGGAGGTTCTTCACTGATGAGTCACC	chr01	35	D	9
7jp5132143	GGAACCAATTCGCTGTCAGATGTGCTGCCTCTGAAA	chr01	35	D	10
9jp987496	GCACTAGAAACAGGCCAAAGAGGGAGGTACAGTAGA	chr01	35	D	11
1jp5261729	AGCGGTCATCATCTGGTTTGAGGTGATAGTAAGCCG	chr01	35	D	12
1jp5696614	CCTGAAACAAGACGGCTTTGTCACAACCCATCATGG	chr01	35	E	1
4jp1238760	CTAGTCAGTGCTAGAGTTGAGCAGCACGATTGCTAG	chr01	35	E	2
7jp2120921	GTGAGGAAAGGGAACAAAAGCGGAAACAAGCCACTG	chr01	35	E	3
7jp12719964	GTTTGTCAGTGGGTGGATATGGGACAAGACCATTCC	chr01	35	E	4
1jp2133711	TGACGTCCCTGTAACTTCAGTCAAGCATCCATGGCA	chr01	35	E	5
3jp1133563	GTGTACAGGTAGAGCTCTGAAGGTTCTCTACGGACA	chr01	35	E	6
6jp5216724	TCGGCTGGAAAAACCAGTCTAGTTGGATGGACAACG	chr01	35	E	7
7jp9141808	CCAGATGGTGAGAAGAAGGATGAAGAGGCCCAAATG	chr01	35	E	8
1jp9192652	TCCTCGTCTGTAAGCTTCTCACCAAGGTTGGTCATG	chr01	35	E	9
6jp1690049	AGCAAGCTGAGAAGCATCATGGCGGACAAAAGCAGA	chr01	35	E	10
7jp5575629	CAGTCGCGTGTTTAGGTAAGAGAGTGCGATAGTACG	chr01	35	E	11
9jp1426116	TCGGTGGGATATCTCCAGTTAGTTGCCCAGACACAT	chr01	35	E	12
9jp1839086	GACACCGATGATGACGAAGAGTTCTTCCTGCCTGAA	chr01	35	F	1
1jp6117907	TGGCTTCCAAGTTGCTGAGATCCCTCTGGTATGTAG	chr01	35	F	2
5jp362601	TGCAAGAGACGAACTACATGCGAGCGCGAGAGTAAT	chr01	35	F	3
7jp2548035	GCAATTGCTGGAAGCTGGAAACCGAACTGCCGATTA	chr01	35	F	4
7jp13163037	CCGTTTCTACTGTGGTTGCAACGGGAGATCGATGAA	chr01	35	F	5
1jp2587029	CACCGACGAGAAAACCATCAACATCAGGCTTTGCTG	chr01	35	F	6
3jp1627446	TAGCAACTTCCCACCTTTTCCGCTATGTGCACAGTG	chr01	35	F	7
6jp5691122	CCTATGATCTCGGAGTGTGTAGCTAAGGTTGAGGGA	chr01	35	F	8
7jp9576018	ATGTCACTCACCAGCTACATGCTGAAAGCGGTACTG	chr01	35	F	9
1jp9609914	AACCTCGTAAGGCACACATGACCATGCGTTAGTGCA	chr01	35	F	10
6jp2114508	CCCATCCGTTGAATCAGAACACAGCCTTATAGCAGG	chr01	35	F	11
7jp6021573	GAGATGATCGGTAGCTCAACAGCCGATTAGGAGAAG	chr01	35	F	12
7jp6457470	TTGACATCCTCGTCGTCCTAACTGCCGAGATGTAGA	chr01	35	G	1
9jp2321879	TGACAAGGATCAGGAGTTCAGGATGCAAGTCCACCA	chr01	35	G	2
1jp6536789	CTGGATCGTGTTTCCATGCTTCATCTCCGCTTCTCT	chr01	35	G	3
5jp801525	AGACCTCGTATGTGAAGTGCGAGTCTATTGCCCTGA	chr01	35	G	4
7jp2978967	CCCGACTACTACTAGTAGTACCTAAGGGCAAGTGCT	chr01	35	G	5
7jp13610650	CCGACTGATTTGCTGAGAAAGGCTCGTCCTTTATGG	chr01	35	G	6
1jp3023770	ATTGCCGAGCAAGAGTTCGATGATCCTGCACCAGTA	chr01	35	G	7
3jp2032122	TCTTTGAGGCTGAGGGTTGTTCTGCTCATTGGTGTG	chr01	35	G	8
6jp6128792	TGGTGGATAGGGTTGGAGTTTGTTTTCGCGTCGTGT	chr01	35	G	9
7jp10024727	GGTAGACAAGGCTAGGAAAACGTCCATTGCTCATGC	chr01	35	G	10
1jp10048920	TTGGGGGAAAAGGACGAAAAGGACAGGTAAACCTCC	chr01	35	G	11
6jp2576356	GACAGATTAGTGCCGAGTTCTGTGTAGGAGTCACAG	chr01	35	G	12
6jp3026011	ACGTGCCATTGGATGGTACTTGCACATCTTGCTCAG	chr01	35	H	1
7jp6914037	CTCAGCCAAACAACCCAAAGACCTTGCAGGTTCTTG	chr01	35	H	2
9jp2778151	ACTTTGGCCCAGAAACTCCATCTCTCCCTTATGCCT	chr01	35	H	3
1jp6987256	CCCAGATTTGCTCACACTCTTCACAACCATGAGCTG	chr01	35	H	4
5jp1229427	CCCATTTGCTTCGTAACTTCCCATGCCCGAATAGCT	chr01	35	H	5
7jp3388565	CAACAGGGGATGATCTGGAATGCGTCGGTATCCAAA	chr01	35	H	6
8jp137063	TCTAGGAGTTGCTGTCAGACCTGGAGAGACAGTGAT	chr01	35	H	7
1jp3444107	AGTACTTGGAGCTCCACATAGGTACCTTCAGAGCCT	chr01	35	H	8
3jp2475243	TGGTGAAATGGAGCGGTTTCAGAAGGTGAGTGGATC	chr01	35	H	9
6jp6564286	GAAGAATGGCCTCACTAAGTCGTCAGGACAACAGTC	chr01	35	H	10
7jp10466320	CCTTGATTAGCCTGGGTGATAGTGCTCCAAAGATCC	chr01	35	H	11
2jp392709	CATGAATGCGTCTCGATCGATCGATCTCGGACGTTA	chr01	35	H	12
chr03-371	GGTGAAAGAGATGGTGGAACTGCTGACGTACTAGTG	chr03	40	A	1
chr03-13230309	GGCACAAAAGAAGCCCACTGTTCCTCGTGAAAGTTC	chr03	40	A	2
chr03-23719234	TACATGGCACTCTGAGGCTTCTCATACAAGGGTGAC	chr03	40	A	3
chr03-30285411	TGTAGGCCTCAATCAGGATGGTAACCTCAGTTGCTG	chr03	40	A	4
chr03-6206838	TGAAGTCCCAGAACAAGAGGCAGCTGCTGAGAACAA	chr03	40	A	5
chr03-21420003	CGTCTGATGAAGAGAAGGGAACACATCGATGCTGTC	chr03	40	A	6
chr03-28161180	ATGCAGCTATAGCCTAGCATCGTCAATGCATGCCGT	chr03	40	A	7
chr03-33980101	CATGGTACAGTGCTGCAATGTGATGTGACACAGGGA	chr03	40	A	8
chr03-3655824	ATGCGGTCTGAAGTCTGAAAGCGCGATTTGTTTGCC	chr03	40	A	9
chr03-16877762	TTCTTCTGGAGAGCAACTGAGCAAGTAGTGGTGCTG	chr03	40	A	10
chr03-25903670	GGACAGTGTATTGGGCCCTTTTTAGATCCGACCCTA	chr03	40	A	11
chr03-31873252	AGTAGCATGCACACCGAGTTCATCTCTTCATCCCTC	chr03	40	A	12
chr03-31970479	TGGGGCTAGTGATACTGTGGTACAAGTGGACAACTG	chr03	40	B	1
chr03-241388	CTTCGAAACCCTAGCTAAGAGCCGTCGCTTTATCTC	chr03	40	B	2
chr03-14419372	AGTTTTCCACCACCATGCTGTCAGATGGCACAGCTT	chr03	40	B	3
chr03-24490947	ACAGATGCAGATCGTGTCAACCCTTCTCCACGTAGT	chr03	40	B	4
chr03-30385205	GGGACCCGTTATATGGTTGAAGGACGTAAGTCGAAC	chr03	40	B	5
chr03-10910168	TTGGGAACACGAGTGAGCTGATGTTGCACGAGTTGT	chr03	40	B	6
chr03-22239205	TTCTTTGTCCGGTCGTCTGCTACGCATGTGTAGTTG	chr03	40	B	7
chr03-28258871	TGCTGCATCATGTGTCTTTGCCCATTCTAAGCTGCC	chr03	40	B	8
chr03-34084310	TTCATCCGAGTACCAGTGCACTTGTGCTATCACGTG	chr03	40	B	9
chr03-3805930	GACACAGCTTCAAGAGGATGAGCACAACCAAACGGA	chr03	40	B	10
chr03-18562825	AAGCGAGCAAGAAGTTGAAGGCATCCTAGCCGTGTT	chr03	40	B	11
chr03-26050641	ATGTCTCCCAGTACTCACTCAGACTCGCCAGTCTTT	chr03	40	B	12
chr03-26756070	TTGAGCTAAGCACCTCACCAAGAGACCGATAACTCC	chr03	40	C	1
chr03-32642607	TCAAGAGGCTTCTGCAACCTAGCAGCAACAGCAACT	chr03	40	C	2
chr03-405186	CTGTTTTTGCCGAGTCCATCCTTCGTTTGCTGCTTG	chr03	40	C	3
chr03-14647459	GAGGATGCAATCAGGTGCTTAGATCTTGTCAAGCGC	chr03	40	C	4
chr03-24644980	GTTACGGTTTACGCAGATGCAGCACACACATCCTCT	chr03	40	C	5
chr03-30487074	CCTCTTCGAATCGATCAAGAGGGAGGCCGAAAACAT	chr03	40	C	6
chr03-11142829	GACGTGGAATCGAAAAGCCTACCCAACAGCCAATTG	chr03	40	C	7
chr03-22339415	TTGGCCACTCATCAACCCCATTCGAGTACTTCTGTC	chr03	40	C	8
chr03-28359877	GTCGAGAAAACTCCTTTCCCACGGCGTGCTGTAATT	chr03	40	C	9
chr03-34187621	CTTCAGGGGTTGTTGCGATGAACATTTCGACCTGAG	chr03	40	C	10
chr03-4118937	TATCGGCATCTGAGGATAGAGGGCAAATCCGGGTTA	chr03	40	C	11
chr03-19728568	TGTTGCCGTGTTCTGTGTCGTTGAGGAGAGAAACAG	chr03	40	C	12
chr03-20056818	AAACTTCAGCGGTGGTAACTGGCGAGTGGCGATTTA	chr03	40	D	1
chr03-26858115	ACATTCAGCCATGCGAAACTGCAAGCGTTAAACCGC	chr03	40	D	2
chr03-32742777	GAGAGAGGAATAGCCAAATGGGGTTTCGACACCCTT	chr03	40	D	3
chr03-640856	GCCTTGCTCTGTTTTACTCTGCTTCAACTCCTCTGG	chr03	40	D	4
chr03-14810993	CTCACCCTTGATGAGAAGAACCCCCGACGTATCTTT	chr03	40	D	5
chr03-24744329	AAACCCCCTGTCATTGTCGCATGCATGCAATGTAGG	chr03	40	D	6
chr03-30651526	CTGCAATGGATTGCTACCCAGAATTCACCCTTGTCG	chr03	40	D	7
chr03-11297358	ACAACCCATGCAGTCGAACAACTCCATCGCTAGCAA	chr03	40	D	8
chr03-22489213	GGTTTGCTTGCAACTCTTTCCCCCAAGATACACTCG	chr03	40	D	9
chr03-28461160	TAGCAGCAACACCACGAACTGAAAACACACCACCTC	chr03	40	D	10
chr03-35050352	GGCACGACAAAACTCGCCTTAATACGTTCTTTCGCC	chr03	40	D	11
chr03-4437791	TTCTTCCCAGCACTCCTTTTCCACTCGCATGCTTTC	chr03	40	D	12
chr03-5501576	CCCGTTGATTCTGTACCAAACCATCGACTATCGGCT	chr03	40	E	1
chr03-20153673	ACAAATTGCGGTGCCCTGAATCAAATAGCTCGGAGG	chr03	40	E	2
chr03-27004234	AAGGTCCCACAGTTTGCAACCTTCATTGTCCCACAG	chr03	40	E	3
chr03-32844837	TCATCGGTAACCTGACGATTCGTGAGAGCGCATTCA	chr03	40	E	4
chr03-1937564	ATGGTGGAGGTACAACAGGAGATGAACACTAGCAGG	chr03	40	E	5
chr03-14970126	AGGTCAATGTGGGTGGATCCTTGAGGTTGCTTTAGG	chr03	40	E	6
chr03-24904414	TGGAATTGTTGGCCCAGGGAAATCGACACAAGTTGG	chr03	40	E	7
chr03-30755137	TTTAGTGGTAGGGGAGTCAGCAGTGACAGTGAGCTT	chr03	40	E	8
chr03-11450438	GGATATCCTCTCCATCAAGGCTTACAGGTGGTTCCA	chr03	40	E	9
chr03-22593170	TTGCATGTTGCACGGTCTTCACGTTGGGTGGATGTT	chr03	40	E	10
chr03-29170912	GCTAAACGCTAAGGTACGTGACAAGCTACAAACGCC	chr03	40	E	11
chr03-35154658	TCCTTCTTGATGCGAGTGGTTCCACCCTCTTTGCTA	chr03	40	E	12
chr03-35259229	TCTCTCTCTCTCGAATCGACTCTCGAATCGATCGCT	chr03	40	F	1
chr03-5661449	CTGTCCTCCATGATGTAATCCCTGAAGCTGTAGAGC	chr03	40	F	2
chr03-20965138	GCATCGTTTAACCGAGTTGCCATGTAGTTGGCCTGA	chr03	40	F	3
chr03-27102875	GCTCTCTTCTTGCAAGCCTTTGTCTCCATGCACACT	chr03	40	F	4
chr03-32995949	ATGGCACCCTAATGTTGGGTGATTCCGGACAAGAGA	chr03	40	F	5
chr03-2166948	TCAACGTTGCGACTGCTAATCCTCAGTTCACGCTCT	chr03	40	F	6
chr03-16192935	TTCATTGGTGGTGGAAGCTGCTGCTCCTAATCCCTT	chr03	40	F	7
chr03-25002651	TAACCTCAGCTGTGTTAGCCTGTGCTATCCCAAGGT	chr03	40	F	8
chr03-31462599	TGTCAAGAGTCACCTCCAGGTACGTGTATCACTTGG	chr03	40	F	9
chr03-12603273	ACCATGGGTACCATGCTAGATGTTGATGTACTGCGC	chr03	40	F	10
chr03-23253982	CGTGCTTCAACATCATGGCAAGAGTTGGAATGTGCG	chr03	40	F	11
chr03-29322080	TCTACACCCATCCTTACACTGGAACTTTTGCAGCCG	chr03	40	F	12
chr03-29524548	TTGCGTTCTCAAGGTAGGCGATGGCGTAAACTAGTC	chr03	40	G	1
chr03-35363817	GAGACTGCGAAGAAAGAAGCTGGCACCAATTCTCCA	chr03	40	G	2
chr03-5810862	GCTAACCCTCTAAGCAGTTCCAGCACAGGATAGTGT	chr03	40	G	3
chr03-21067197	GGCTTCATAGGGTTCCATCTCAAACAGCATCTCTGC	chr03	40	G	4
chr03-27911384	GCTCCAACCTCTTTTCTTCTGCCTTAGCAGCTACTC	chr03	40	G	5
chr03-33104014	CCAGTTCATCCTTCTTAGCACCAACCACGCGACTAA	chr03	40	G	6
chr03-2413161	ACCAACGAGCTGTAATTGGCGATGGACCCTTTGTCA	chr03	40	G	7
chr03-16431225	AGCATCTTCAGCCAACCCCATATCCCCTCACCTATA	chr03	40	G	8
chr03-25707105	GATGAGGGAGATGTCGAAGAAGTCGAGGTTGTTCCA	chr03	40	G	9
chr03-31615566	TTCGTGCTACTCTCAACTCCCACGAGATTCCCCATA	chr03	40	G	10
chr03-12838352	GAAAATGCTCGGTGAAGGAGAGCTTTGACCTCTCCA	chr03	40	G	11
chr03-23352271	GAAAGATCTCACGCTGGCTCATGTGAAGAGTCACCT	chr03	40	G	12
chr03-23508320	GCTAAGAGGCAAAGACCAGCTTCTGCAAGAAGCTGA	chr03	40	H	1
chr03-29621635	TGGAAAATGCAGCCACTCAGGTTGTTGCACTGCAAG	chr03	40	H	2
chr03-35462685	CAAACACAGGCACATTACCTGCTCCTGCTGCTGATT	chr03	40	H	3
chr03-5972557	ACAGATCTGGGAAGATCTTGGGTGGCACCTGACAAT	chr03	40	H	4
chr03-21318280	TGCATGGCTTGCTTGGTTGGTTGTTCGGTTTCGCTT	chr03	40	H	5
chr03-28014907	ATGCACGAAGGTGACGATATGGGTACACGCTGAAGA	chr03	40	H	6
chr03-33883051	GTTTTGCAGAACCCTGTCATGCGCAGGAAACCTTTG	chr03	40	H	7
chr03-2561060	TCCTAGCCAAGAAGTGTTGCCTTCCACTGTCCTTTC	chr03	40	H	8
chr03-16658042	GCTAAGCTTCAACGTACGCCTTCTGCGCCTACTTAA	chr03	40	H	9
chr03-25806554	CAGCTTCGAACACAAATCACCGAATCAACCTCGCAG	chr03	40	H	10
chr03-31721845	GAGGCAAGGCATAAAGGAGTTCATTGCAGAGGTGGT	chr03	40	H	11
chr03-12995571	CCATGCTCCTTGATAGGTTGGTGACCCGATGTACAA	chr03	40	H	12
chr03-166417	TTTCACGGGTAACCTGGCTTCTTCTAACCACCATCC	chr03	41	A	1
chr03-14341222	CGTGCGTGTGTTTTGCAATGTCAGGGTTTGGTCCTT	chr03	41	A	2
chr03-24440499	TGCCTTCTGAAAGCATCAGGCTTTGATCCCAGCTTC	chr03	41	A	3
chr03-30336441	CGGAAGAAAGAGCACTGAACCTGCCGTGGAATATCT	chr03	41	A	4
chr03-10832328	CCAAGCACAGATGAATGCAGACCACACGCAATCACT	chr03	41	A	5
chr03-22187467	GCCGCATGCTTTTTTGGCAAAGACCGAAGATACACC	chr03	41	A	6
chr03-28209682	ACTGACAGCATACCTACAGGGTGCTAGTGAGGATGA	chr03	41	A	7
chr03-34033256	TTGGAGTAGAGCAGCTCATTCCATGTGTCCTGGAGA	chr03	41	A	8
chr03-3729903	GCTGAGTAGTTTGCACTGTGACACAACAGTACAGCC	chr03	41	A	9
chr03-17871755	AGCAACGCGACAATGAAAACCCATAATGGGACACGC	chr03	41	A	10
chr03-25952381	AAGAGTTGGCGATGCATGTGAGTGGCTAGCATGCTT	chr03	41	A	11
chr03-31921485	GTTTTCCAGACCTGTCACCAGTGTAGAATCGAGAGG	chr03	41	A	12
chr03-32589300	GAGCAAGCAGAAGAAGAGATCGAAGCAAACAGCCGT	chr03	41	B	1
chr03-326826	CTCTCTCATGGAACCTGCCATTGCCCTCTACTACTA	chr03	41	B	2
chr03-14495674	GCAAAGCTGCTTGTCAGTGAGACGGTAATTTCCCGT	chr03	41	B	3
chr03-24539774	GCAAAGACGCTGTTTCAGACGACAAGCATATGGCAC	chr03	41	B	4
chr03-30433637	CACCACTGCGTTAATTCTCTCCCGACAAAAATGCCC	chr03	41	B	5
chr03-10990463	ATGTTGACGCCATCATGCACAGCCTGCACATGTCAA	chr03	41	B	6
chr03-22287886	CTCCGGTCTTTGATGTTGGTAGGAATGGAGGAAAGC	chr03	41	B	7
chr03-28309809	ATTCCGAACGCTGAAGACGAAGCTCGTACTGTCGAT	chr03	41	B	8
chr03-34132720	ACTCCTTGAGTTCGTCGATCGACCCTGCTGAACTAA	chr03	41	B	9
chr03-4037263	TTTGGCGTTTTGCCACTGTTGCCACGGTATCACATC	chr03	41	B	10
chr03-18648555	ATCAGGACGTGACAGAATCCGTGAAAGGGTTGATCG	chr03	41	B	11
chr03-26148789	GGCGATTTGGGAAACCCTGATTCTGCCATTAAGGTG	chr03	41	B	12
chr03-26808155	AAAGTCACCCAACCTGAATCCCCCTCTCTCTCTCTT	chr03	41	C	1
chr03-32694389	TTATGTGCAAGCCGGTAAGCAGGGATTGAACCAGAG	chr03	41	C	2
chr03-478458	CTTCAGATGCTGCATGAGCCAACCTGCCTACAATTG	chr03	41	C	3
chr03-14723217	GCAGCAATGATCAGGTAGAGTGCCAACGCAATTCAG	chr03	41	C	4
chr03-24694259	CTTCCATCACTCTGCTAGTGTGGCTTCTTTCAGAGC	chr03	41	C	5
chr03-30540806	TCTGATACTCCGGTTGAGTCACGGATGAAGACAGCA	chr03	41	C	6
chr03-11219578	CTTTGCATCTGCTGACCACCATGGACTTCGTCTGTT	chr03	41	C	7
chr03-22437064	AACTGACACGAGCTGATTTCGGCGGACGGTTGATTA	chr03	41	C	8
chr03-28410545	CGCAGATTAGCGATAGGTTCTCCCCTGCTAAAGCAA	chr03	41	C	9
chr03-34947436	GTCCTTGTCCTTCTAATCCTGGCTGGAAGAACAAGC	chr03	41	C	10
chr03-4362704	CATGCTACACATGGCGATCGAATTGAATACAGCGCG	chr03	41	C	11
chr03-20005694	ACATCTAGCTGACGAAGCATCCACCCTCTAGAAGCT	chr03	41	C	12
chr03-20105171	TTGTGGTCAAAGCGTGGGTCTATACCACGTGAGACT	chr03	41	D	1
chr03-26955587	TCTGTATCGGCCATTGCTGTAGGTGGTGAGTTGATC	chr03	41	D	2
chr03-32792070	GGTCTGTGATGATGGTGGCATATGCTAACCATGGCT	chr03	41	D	3
chr03-1857543	GACAGATAAGTGGGCAGAGACAGACTTAGGCACCAA	chr03	41	D	4
chr03-14897255	AGAAGCGTTTGTGGTTTGCGCTCATCTGCTCGTATC	chr03	41	D	5
chr03-24851164	TTGGCATGTGGACAAAGACGCAAGATCTGTTGGCTG	chr03	41	D	6
chr03-30701445	TCCACCAGTGATTGTCCCAGTTGTTAGTAGCCACTG	chr03	41	D	7
chr03-11373240	TGTTGCTATCGAGGCTAGCATGACGGGTATCTAGCA	chr03	41	D	8
chr03-22539405	TAAACCGGTACCACGGCCATATCATACCCATACCCA	chr03	41	D	9
chr03-29122740	ATTCTCTCGCCAACGTGGCAAAGCAGTATCCTCTGA	chr03	41	D	10
chr03-35103565	CATTGCAATGCCGTTTCCTCCAGCATCACTTCAGCA	chr03	41	D	11
chr03-5427303	GCTAGTTGCAGAGACTTGCAGTCATTGTTCAGTCCG	chr03	41	D	12
